# Supplementary material for: Co-creation and priority setting for applied and implementation research in One Health: Improving capacities in public and animal health systems in Kenya
Source: One Health. 2022 Nov 17;15:100460. doi: 10.1016/j.onehlt.2022.100460 (PMC9754982; doi:10.1016/j.onehlt.2022.100460)
Supplement: Supplementary file 1 — Supplementary material 1 [file mmc1.xlsx]

## Sheet: Sheet1
Areas of operation	Priority areas of challenges, field implementation and applied research questions	Feasibility & answerability	Potential for burden reduction	Potential for paradigm shift	Potential for sustainability, translation & implementation	Impact on equity		Legends: a) Feasibility and answerability – “Would you say that the proposed contribution or research area would likely be feasible and successful in reaching the proposed endpoint and delivering public good in Kenya?” b) Potential for burden reduction – “Would you say that this contribution or research area has the potential to markedly reduce the burden of zoonoses, AMR and promote antimicrobia…
1. A1. Strengthen capacity for surveillance, risk analysis and early warning at national, subnational and community levels.
		1	1	0	1	1
		1	1	0	1	1
		1	1	0	1	1
		1	1	0	1	1
		1	1	0	1	1
		1	1	0	1	1
		1	1	0	1	1
		1	1	0	1	1
		1	1	0	1	1
		1	1	0	0.5	1
		1	1	0	0.5	1
2. A2. Strengthen national veterinary laboratory systems to meet international standards.
		1	1	0	1	1
		1	1	0	1	1
		1	1	0	1	1
		1	1	0	1	1
		1	1	0	0.5	1
		1	1	0	0.5	1
3. A3. Enhance innovative, in-service and veterinary field epidemiology training programs and training management systems to support human resource development.
		1	1	0	1	1
		1	1	0	1	1
		1	1	0	1	1
		1	1	0	1	1
		1	1	0	1	1
		1	1	0	1	1
		1	1	0	1	1
		1	1	0	1	1
		1	1	0	1	1
		1	1	0	1	1
		1	1	0	1	1
4. B1. Support emergency preparedness and response to zoonotic disease outbreaks.
		1	1	0	1	1
		1	1	0	1	1
		1	1	0	1	1
		1	1	0	1	1
		1	1	0	1	1
		1	1	0	1	1
		1	1	0	1	1
		1	1	0	1	1
5. B2. Mitigate AMR threats.
		1	1	0	1	1
		1	1	0	1	1
		1	1	0	1	1
		1	1	0	1	1
		1	1	0	1	1
		1	1	0	1	1
		1	1	0	1	1
		1	1	0	1	1
		1	1	0	1	1
6. B3. Strengthen biological risk management capacity of national veterinary laboratory systems.
		1	1	0	1	1
		1	1	0	1	1
		1	1	0	1	1
		1	1	0	1	1
		1	1	0	1	1
		1	1	0	1	1
		1	1	0	1	1
		1	1	0	1	1
7. B.4: Enhance community capacity to mitigate public health threats that arise from livestock activities.
		1	1	0	1	1
		1	1	0	1	1
		1	1	0	1	1
		1	1	0	1	1
		1	1	0	1	1
		1	1	0	1	1
		1	1	0	1	1
		1	1	0	1	1
		1	1	0	1	1
8. B.5: Strengthen One Health platforms and regional animal health networks.
		1	1	0	1	1
		1	1	0	1	1
		1	1	0	1	1
		1	1	0	1	1
		1	1	0	1	1
		1	1	0	1	1
		1	1	0	1	1
9. C.1: Review and design relevant animal health-related policies, strategies, plans and legislation on emerging and re-emerging zoonotic diseases, food safety and AMR.
		1	1	0	1	1
		1	1	0	1	1
		1	1	0	1	1
		1	1	0	1	1
		1	1	0	1	1
		1	1	0	1	1
		1	1	0	1	1
		1	1	0	1	1
		1	1	0	1	1
		1	1	0	1	1
10. C.2: Generate evidence to support effective implementation of One Health-related policies, strategies, plans and legislation on emerging/endemic zoonotic diseases and AMR.
		1	1	0	1	1
		1	1	0	1	1
		1	1	0	1	1
		1	1	0	1	1
		1	1	0	1	1
		1	1	0	1	1
		1	1	0	1	1
		1	1	0	1	1
		1	1	0	1	1
		1	1	0	0.5	1
11. C.3: Support public–private partnerships to develop and implement co-created animal health interventions.
		1	1	0	0.5	1
		1	1	0	1	1
		1	1	0	1	1
		1	1	0	1	1
		1	1	0	1	1
		1	1	0	1	1
		1	1	0	1	1
		1	1	0	1	1
		1	1	0	1	1
		1	1	0	1	1
Others (list)
		1	1	0	0.5	1
		1	1	0	0.5	1
		1	1	0	0.5	1
		1	1	0	0.5	1
		1	1	0	0.5	1
		1	1	0	0.5	1
		1	1	0	0.5	1
		1	1	0	0.5	1
		1	1	0	0.5	1
		1	1	0	0.5	1
		1	1	0	0.5	1
		1	1	0	0.5	1
		1	1	0	0.5	1
		1	1	0	0.5	1
		1	1	0	0.5	1
		1	1	0	0.5	1
		1	1	0	0.5	1
		1	1	0	0.5	1
		1	1	0	0.5	1
		1	1	0	0.5	1
		1	1	0	0.5	1
		1	1	0	0.5	1
		1	1	0	0.5	1
		1	1	0	0.5	1
		1	1	0	0.5	1
		1	1	0	0.5	1
		1	1	0	0.5	1
		1	1	0	0.5	1
		1	1	0	0.5	1
		1	1	0	0.5	1
		1	1	0	0.5	1
		1	1	0	0.5	1
		1	1	0	0.5	1
		1	1	0	0.5	1
		1	1	0	0.5	1
		1	1	0	0.5	1
		1	1	0	0.5	1
		1	1	0	0.5	1
		1	1	0	0.5	1
		1	1	0	0.5	1
		1	1	0	0.5	1
		1	1	0	0.5	1
		1	1	0	0.5	1
		1	1	0	0.5	1
		1	1	0	0.5	1
		1	1	0	0.5	1
		1	1	0	0.5	1
		1	1	0	0.5	1
		1	1	0	0.5	1
		1	1	0	0.5	1
		1	1	0	0.5	1
		1	1	0	0.5	1
		1	1	0	0.5	1
		1	1	0	0.5	1
		1	1	0	0.5	1
		1	1	0	0.5	1
		1	1	0	0.5	1
		1	1	0	0.5	1
		1	1	0	0.5	1
		1	1	0	0.5	1
		1	1	0	0.5	1
		1	1	0	0.5	1
		1	1	0	0.5	1
		1	1	0	0.5	1
		1	1	0	0.5	1
		1	1	0	0.5	1
		1	1	0	0.5	1
		1	1	0	0.5	1
		1	1	0	0.5	1
		1	1	0	0.5	1
		1	1	0	0.5	1
		1	1	0	0.5	1
		1	1	0	0.5	1
		1	1	0	0.5	1
		1	1	0	0.5	1
		1	1	0	0.5	1
		1	1	0	0.5	1
		1	1	0	0.5	1
		1	1	0	0.5	1
		1	1	0	0.5	1
		1	1	0	0.5	1
		1	1	0	0.5	1
		1	1	0	0.5	1
		1	1	0	0.5	1
		1	1	0	0.5	1
		1	1	0	0.5	1
		1	1	0	0.5	1
		1	1	0	0.5	1
		1	1	0	0.5	1
		1	1	0	0.5	1
		1	1	0	0.5	1
		1	1	0	0.5	1
		1	1	0	0.5	1
		1	1	0	0.5	1
		1	1	0	0.5	1
		1	1	0	0.5	1

## Sheet: Questionnaire 
Priority areas of activities, challenges, field implementation and applied research questions. i. If you agree that the research question would satisfy the priority setting criterion, please enter "1.0" in the relevant cell. ii. If you disagree, please enter "0.0". iii. If you are knowledgeable about the question, but can neither agree nor disagree, then please enter "0.5". However, please try to…		Feasible & answerable	Potential to reduce burden	Potential for paradigm shift	Potential for sustainability, translation & implementation	Impact on equity
1. Establish the foundations for One Health capacities
Develop mechanisms to support an overarching One Health governance and legal framework								Legends: a) Feasibility and answerability – “Would you say that the proposed contribution or research area would likely be feasible and successful in reaching the proposed endpoint and delivering public good in Kenya?” b) Potential for burden reduction – “Would you say that this contribution or research area has the potential to markedly reduce the burden of zoonoses, AMR and promote antimicrobia…
Define One Health institutional and workforce capacities and develop methodologies and tools to assess national One Health performances and identify needs
Define planning mechanisms for One Health coordination, including collaborative governance mechanisms, policies and legal frameworks, and capacity building strategies applicable at national and subnational level
Define processes and develop methodologies for assessing countries’ vulnerabilities to One Health challenges, and link with appropriate evidence-based preparedness and response capabilities to tackle risks from emerging and re-emerging pathogens and diseases, leading to improvement of the health of humans, animals, plants, and the environment at systems level
Design a monitoring and evaluation framework for continuous improvement of the organisations’ and countries’ One Health actions, performances, and capacities
Establish financial needs to build One Health capacity at national and subnational level
Develop methodologies and tools to advocate for and promote political prioritization of One Health work in regional, national, and local sustainable development strategies and plans
Facilitate the implementation of joint processes and workplans for One Health work
Facilitate One Health capacity building, including workforce development in all relevant sectors
Support and promote the next generation of One Health practitioners, researchers and technical officers
Develop frameworks and mechanisms for public participation, including Indigenous Peoples, and horizontal and vertical integration in One Health
Promote One Health cross-sectoral collaboration and partnerships, including Public Private Partnership (PPP)
Develop operational tools to support science based One Health coordinated strategic technical actions
Provide guidance for an adequate use of the integrated One Health information, surveillance and emergency response systems considering humans, animals, food, plants and ecosystems
Provide guidance and tools for One Health transparent and trusted collaborative governance, mechanisms, policies, and regulatory frameworks
Promote effective communication structures and information and data sharing systems across organisations, sectors, and society
Generate mechanisms for joint funding and resource mobilization
Promote One Health task forces and working groups with clear mandate for internal coordination
2. Reducing the risks from emerging and re-emerging zoonotic epidemics and pandemics
Develop guidance to conduct coordinated and systematic data collection, operational and behavioural research, and risk assessment on the drivers, processes, and pathways for zoonotic disease emergence, spread and persistence as well as to characterize intact resilient healthy ecosystems and their effect on disease prevention and support countries in the implementation
Develop standardized protocols and standard operating procedures for harmonized One Health research and data collection, to facilitate data generation, sharing, comparison and meta-analyses
Identify drivers and indicators to monitor their impacts on zoonotic disease emergence, re-emergence, and spread, including those that can lead to increased interfaces or disruptions of natural host-pathogen dynamics
Develop a One Health indicator framework to monitor human, wildlife, domestic animal, vector, and environmental health, including in intact resilient healthy ecosystems to establish baselines, and support countries to monitor changes over time/along development gradients
Support countries to build science-policy interfaces to ensure scientific knowledge, including from assessments, syntheses and reviews, are translated into action
Identify One Health research gaps and priorities, develop a research agenda and advocate for funding to find sustainable solutions to reduce the risk of disease emergence
Support countries to conduct joint One Health Risk Assessments and mapping leading to evidence-based and targeted risk management and communication
Incorporate land use planning in health and biodiversity risks assessments and vice versa
Establish standards for the management of ecosystem processes at all levels to support resilience including mainstreaming habitat degradation prevention and biodiversity protection in food systems to maximize co-benefits
Engage with local communities including Indigenous Peoples, to identify sustainable solutions, nature-based where applicable, for the prevention and control of emerging and re-emerging zoonotic diseases
Conduct anthropological and participatory research to identify key risky behaviours, acceptance, and feasibility of risk mitigation measures, and appropriate alternatives, including gender-based approaches and Indigenous Peoples’ knowledge
Raise awareness with key stakeholders about the benefits of healthy ecosystems, identified risk factors and drivers, as well as solutions for risk mitigation and spillover prevention that are nature-based where applicable, acceptable, and sustainable
Support countries to implement enabling, evidence-based and gender-sensitive regulatory frameworks for the prevention and control of zoonotic epidemics/pandemics along the value chains, including livestock and wildlife
Support countries to operationalize existing global strategies on zoonotic diseases and ensure synergy and cohesiveness at national level
Develop guidance on economic analyses to quantify the costs and benefits of preventive interventions and use the results to advocate for sustainable financing in these interventions
Support Kenya to conduct analysis of the legislation relevant for each sector, to identify potential gaps and issues that would need to be addressed to reduce the emergence and spillover of diseases
Develop operational tools and resources to conduct targeted One Health surveillance at human-animal-ecosystem interfaces and mechanism for multisectoral data sharing as per Tripartite/UNEP/OHHLEP guidance, and supported by robust regulatory frameworks
Develop guidance on progressive control and management pathways that apply a One Health approach for existing and potentially re-emerging zoonotic diseases (e.g., zoonotic influenza viruses, MERS-CoV, SARS-CoV-2, Ebola, RVF, etc.) and support countries to implement
Develop and maintain country capacity related to managing biohazards, including the safe storage and transport of infectious substances according to applicable international standards and regulations
Develop a pathogen monitoring framework for wildlife and the environment, including in wildlife habitats and along farming and trade routes and the wild meat and products value chain and support the country in its implementation
Support countries to conduct pathogen surveillance at the human-animal-environment interface through technical network support predictive epidemic intelligence, including the monitoring of trends in pathogen mutation and evolution and microbial diversity in wildlife as well as prediction of zoonotic or spillover potential of novel pathogens
Build collaborative predictive epidemic intelligence systems (at national, regional, and global levels) to identify high-risk interfaces and hot spots for spillover, incorporating relevant environment and climate data and data on establishment of reservoirs and vector species in new geographic areas
Use pandemic risk assessment approaches (e.g., WHO's Tool for Influenza Pandemic Risk Assessment - TIPRA, molecular risk assessment, FAO's EMPRES-i Genetic Module) to proactively identify pre-pandemic vaccine candidates for existing zoonotic pathogens to inform vaccine production
Leverage innovations and new technologies in disease surveillance, rapid response, and control
3. Controlling and eliminating endemic zoonotic, neglected tropical and vector-borne diseases
Provide integrated guidance and resources to countries to help build capacity, empower communities and increase engagement and awareness of endemic zoonotic, neglected tropical and vector-borne diseases prevention, diagnosis, control and treatment
Provide countries with operational tools and resources for integrated multisectoral surveillance and mapping of risk areas for endemic zoonotic, neglected tropical and vector-borne diseases from national to local levels
Support countries to provide access to quality vaccines, medicines and basic water, sanitation, and hygiene services (WASH) services, including agricultural water use waste management including animal waste and carcass disposal and training of communities across sectors to address endemic zoonotic, neglected tropical and vector-borne diseases
Strengthen information, awareness and control of vector- and rodent-borne diseases and their specific threat to urban centres
Support countries to include endemic zoonotic, neglected tropical and vector-borne diseases when establishing national One Health mechanisms and One Health disease control strategic plans
Support countries to strengthen disease reporting and integrated data collection, information sharing and outbreak response to build multisectoral, One Health coordinated national surveillance and risk management capacity, grounded in appropriate regulatory frameworks, and encourage notification to and alignment with regional and global frameworks and existing priority disease programmes
Provide resources and support to countries to link and integrate single sector and specialized disease programmes and health information systems
Provide resources and support to countries to implement proven disease control strategies, as for example proposed by the Zero by Thirty: the Global Strategic Plan to Eliminate Human Deaths from Dog Mediated Rabies by 2030, as a way of operationalizing a One Health approach
Leverage the use and implementation of already existing capacity evaluation tools and roadmaps5 at all levels to accelerate control of endemic zoonotic, neglected tropical and vector-borne diseases
Promote country ownership and galvanize international collaboration to support One Health policies and legislation for endemic zoonotic, neglected tropical and vector-borne diseases
Build evidence base for One Health approach in reducing disease burden and socioeconomic impact of endemic zoonotic, neglected tropical and vector-borne diseases across relevant sectors, from global to national levels
Support countries to build the investment case and develop sustainable financing and governance mechanisms for cost-effective endemic zoonotic, neglected tropical and vector-borne diseases control through implementation of One Health principles
4. Strengthening the assessment, management and communication of food safety risks
One Health framework for food safety, capturing the pathways and connections in food safety activities that lead to positive and negative health outcomes in humans, animals and environment -throughout the food supply chain
Support countries to conduct a baseline assessment of their food control system, particularly on critical elements that affect human, animal, plant, and environmental health
Provide technical supporting tools (checklists, legal frameworks evaluations, etc.) and strengthen capacity building for countries in the development of food control systems and regulatory frameworks that incorporate more systematically the regulatory frameworks under a One Health approach
Provide guidance for the management of food safety risks under the One Health approach
Support countries to Include or strengthen the One Health approach in the food safety incident and emergency response plans
Provide scientific and technical assistance with the aim to enhance the participation of countries in the standard-setting work of the Codex Alimentarius Commission and relevant work of the OIE and facilitate its implementation through a multisectoral coordinated approach
Utilize global food safety campaign to sensitize and educate about the use of the One Health approach in this area among different stakeholders
Develop/update guidelines and innovative approaches for best practice for harmonizing One Health concepts into harmonized joint food safety risk analyses in the context of the existing food system
Provide technical support and develop training programmes to ensure all countries can conduct food safety risk analysis under a One Health approach and a food systems lens
Support countries to strengthen the capacity to identify and evaluate new and emerging food safety issues, including new and emerging risk arising at human-animal-plant-environment interface
Support countries to explore new communication channels to emphasize the central role of food safety across the entire food system, in operational and governance decision-making at national and other levels, and to guide adequate food safety investments
Support countries to strengthen legislation and programmes for monitoring and surveillance for foodborne diseases, including surveillance for antimicrobial resistant foodborne pathogens.
Manage databases and tools to collect, improve access to and interpret relevant food safety data and other information, including water, food, and wildlife meat
Support countries to strengthen surveillance systems for estimating and sharing data on the burden of foodborne illness and attributing illnesses to specific food sources, to better target prevention and control measures under a One Health approach
Enhance One Health related research for the transmission of foodborne pathogens and food contaminants at the human-animal-plant-environment interface
5. Curbing the silent pandemic of Antimicrobial Resistance (AMR)
Support balanced, functional, well-represented national inter-agency coordination mechanisms, and One Health approaches to AMR National Action Plan (NAP) implementation
Provide technical support and capacity development activities for countries in targeted areas
Ensure effective management of the AMR Multi-Partner Trust Fund (MPTF)
Coordinate the national contribution to global One Health response to AMR
Develop and update standards and technical advice on global best practice
Support global advocacy efforts
Develop a prioritized research agenda to provide direction for investment
Conduct monitoring and evaluation and reporting of the Global Action Plan on AMR
Strengthen regional collaboration on AMR
Support the inter-related structures to strengthen the accountability and global governance of AMR
6. Integrating the Environment into One Health
Identify and quantify the main anthropogenic factors leading to environmental degradation that negatively impact the health of ecosystems, animals, plants and people
Enhance private sector and NGO engagement in sustainable natural resource management, restoration activities and best practices, including climate-smart and environmentally sound healthcare
Promote the transition towards sustainable, climate-smart, agroecological approaches to agriculture, aquaculture livestock production and non-timber forest products, including through regulations, to reduce risks to the health of the environment, animals, plants and people
Jointly promote the importance of enhancing the integrity of all ecosystems and the services they provide to support healthy and resilient populations of all species
Support the development and adoption of policies and legislation to protect the rights of Indigenous Peoples and local communities to sustainably use and trade in natural resources
Support the development of legal, sustainable, resilient and inclusive, wildlife-based economies while managing the risks of unregulated and illegal wildlife farming and trade
Support and link activities to Nationally Determined Contributions (NDCs), National Biodiversity Strategies and Action Plans (NBSAPs) other commitments under multilateral environmental agreements (MEAs) and Health National Adaptation Plans (H-NAPs) commitments made by national governments to address climate change and environmental degradation
Convene relevant sectors to facilitate integrated land and sea use planning that incorporates human, animal and environmental co-benefits and yields sustainable land and water management
Develop and promote the implementation of joint guidelines for the environmentally sound management of public health, medical and veterinary operations and their waste
Promote, inform and support the sound management of chemicals and waste, including wastewater, and the prevention, reduction and control of pollution into air, water and soil, in order to minimize threats to the health of ecosystems, animals, plants and people
Map the evidence on the socio-economic impacts of environmental degradation (including land use change, biodiversity loss, pollution and waste) and climate change)
Map out, review and revise existing tools aiming to improve multisectoral collaboration (e.g., IHR-PVS National Bridging Workshops (NBW) and the Tripartite operational tools under the Tripartite zoonotic guide) ensuring environmental considerations are well integrated in them, and develop new tools to support integration of environment aspects of One Health, as needed
Identify incentives and co-benefits, and raise awareness of the central role of the environmental sector about the importance of their participation and role in One Health
Develop and implement mechanisms and partnerships to review and ensure the integration of ecosystem health and the environment into One Health policies and programmes and ensure equity amongst sectors and groups in One Health platforms at all levels
Support the review, update and implementation of relevant national plans, policies, legislation and programmes to integrate all dimensions of One Health, including those on biodiversity, the environment and climate change
Support the implementation of the Convention on Biological Diversity Global Action Plan on Biodiversity and Health, and related action plans and operational frameworks
Support the integration of health and environment considerations and including risks in impact assessments and performance standards of the International Finance Corporation (IFC) and other financial institutions
Communicate to decision makers at all levels, the importance and economic value of a healthy environment to promote healthy and resilient societies and economies
Promote the national-level recognition of the human right to a clean, healthy and sustainable environment (as unanimously approved by the UN Human Rights Council in October 2021)
Promote adoption of climate-smart and environmentally sound health systems
Map interoperability between health, animal disease and environment databases and information systems
Establish linkages among disease databases and environment databases to support risk modelling, shared information and informed/science-based decision and policy making
Develop joint information management systems and analytical tools integrating ecosystem, environmental, animal and human health knowledge and data
Develop appropriate mechanisms/guidelines to ensure participation of indigenous and local communities including their traditional knowledge to guide One Health decision making
Establish partnerships with universities and research centres to fill knowledge gaps and monitor environmental impacts on health (both positive and negative)
Translate environmental knowledge and data to improve policies and legislation and propose practical solutions to prevent and mitigate health threats at the interfaces
Develop a One Health needs assessment toolkit to evaluate interoperability, mechanisms and working relationships among sectors at country level
Engage with citizen science in data collection for monitoring the health of the environment to inform action
Develop advocacy training and tools for environment decision-makers professionals to influence decision-makers in other sectors
Develop and roll out a national Environment Sector Needs Assessment Tool to benchmark institutional and individual capacity to participate interoperably in all aspects of One Health in support of FTP-WEBE (Field Training Programme for Wildlife, Environment, Biodiversity and Ecosystems Professionals)
Develop an interoperable One Health training course (FTP-WEBE) for in-service professionals (the complement to FETP, FETPV and FELTP) targeting professionals in Ministries responsible for natural resource management (wildlife, biodiversity, ecosystems, environment), climate and other environmental issues
Develop and ensure the inclusion of training for in-service medical, public health and veterinary professionals on the importance of and interlinkages between biodiversity conservation, links between health and the environment, how environmental destruction contributes to disease emergence, and the importance of integrating the environment sector in One Health collaborations
Ensure that systems thinking is a core module for academic and in-service One Health professionals
Support the development of core modules on environment, biodiversity and ecosystem health in the medical, veterinary and public health academic curricula and research agendas.
Support faculty training and the development of core modules on public health in the environment academic curricula.
Develop a One Health Introductory course that can be delivered simultaneously to in-service professionals from all One Health sectors (health, animal health, environment) and serves as a prerequisite for ISAVET, FETP, FETPV, and FTP-WEBE training
Kenya-focused carried forward activities
Support establishment of 2 CASICs and facilitate operationalization/ work plan/ action plan development for the CASICs (Trans Nzoia and Uasin Gishu)
Conduct data analysis based on previous GHSA supported surveillance on AMR to support development of policy briefs
Identify actionable solutions/innovative procedures to address the limitation to adopt recomended IPC, including proper vaccination, biosecurity, and food handling practices for identified diseases
Design pilot interventions that include innovative procedures to increase the adoption of key good practices at selected dairy and beef value chain nodes
Conduct county level policy consultation meetings with OH stakeholders (Garrisa, Nyeri)
Support VMD to convene workshops for stakeholder engagement towards review of the legal framework on matters regading regulation of veterinary medicines
Develop and train on protocols and data collection tools for collection of samples and post-market surveillance data
Support samples and data collection (target high production counties and counties at boarders points) (Busia, Narok, Kajiado, Migori, Taita Taveta Lamu, Tana River, Isiolo, Wajir, Marsabit, Turkana)
Support VMD to conduct product information reviews
Conduct/support laboratory testing of collected samples at CVL/KEMRI (collect samples and take them to CVL/KEMRI for testing)
Conduct data analysis and report writing
Support national level and subnational surveillance officers to increase coordination of surveillance activities across the country through provision of weekly feedback reports to counties and bi-annual meetings
Conduct weekly analysis of surveillance data including the laboratory, KABS, AMR, and outbreak investigation and response
Support biannual meetings to discuss performance of surveillance systems (National epidemiologist, sub-national disease reporters, Washington State University, CDC)
Conduct hotspot mapping of PZDs (e.g. Rabies, RVF, Anthrax, Brucellosis), and other Economically Important Livestock diseases to develop animal health diseases risk map/atlas
Facilitate information sharing through support of hosting and maintenance of the KAHN website.
Faciliate participation of 3 DVS and FAO in cross border animal disease surveillance and control programmes among IGAD and EAC countries.Virtual attendance will be supported as directed by the secretariat
Support human resource development through evaluation of training quality management systems (TQMs) and piloting of TQMS on the Virtual Learning Centre (VLC) as informed by regional QA programme
Develop an over-arching National One Health framework that links OH thematic areas (to include AMR and Food safety) to the One Health Strategic Plan for coherence
Support quarterly OH update and coordination meetings between the Zoonotic Disease Unit (ZDU) and 5 County One Health Units (COHU)- ZTWG
Support (technical and logistics) 2 outbreak After Action Reviews and use the information to improve future response to outbreaks/ prevention of similar outbreaks
Support ( technical and logistics) World Rabies Day (WRD) events including providing logistics for awareness creation like radio hot posts, printing of awareness materials, logistics for vaccinations and neautering, and participation in WRD conference
Conduct review of country status on implementation of the National Rabies Elimination Strategy
Print and distribute Kenya Biorisk management Curriculum (KBRMC)
Conduct Biorisk Assessment and LMT safety assessment at national referral (CVL, FMD)) and subnational laboratories (RVILs- Eldoret, Garissa, Kericho, Karatina, Mariakani, Nakuru)
Support participation of 2 DVS staff from Molecular section at the CVL, virology department in bioinformatics training at Institute of Primate Research (IPR)
Support e-learning for laboratory personnel through VLC on QA as informed by regional QA programme and national QA road map; LMT and ATLASS trainings
Support dissemination of the veterinary laboratory policy and strategic plan
Procure Portable field PCR for 1 sub-national veterinary laboratories (RVIL Kericho)
Support DVS to conduct metagenomics analysis at ILRI/ IPR for 1 disease outbreak/ event of unknown etiology
Support shipment of samples for confirmation to regional support laboratories
Procure maintenance and calibration services for selected biosafety equipment at CVL and selected sub-national veterinary laboratories (Kericho)
Develop a road map for implementation of actvities to address the major gaps identified in the previous implementation to date
Provide training of CVL and sub-national labs using WHO's Global Laboratory Leadership Program (GLLP)
Conduct case study on the contribution of LIMS-SILAB to disease detection and response mechanisms in Kenya (targeting CVL & 4 RVILs)
Support maintanace/customization of LIMS with new user requirments (at CVL, all 6 RVILs) (HQ Budget)
Provide and preposition outbreak investigation kits in selected RVILs (Garissa, Mariakani, Kericho, Eldoret, Nakuru, Karatina)
workforce mapping/ profiling exercise
Conduct a gap analysis based on the results of the workforce profiling report.
Develop the animal health sector workforce strategy
Train health officers at national and sub-national levels from human, animal and environmental health sectors on Joint Risk Assessment (JRA). Target counties include (West Pokot, Kisumu, Kakamega, Kajiado, Migori,Bomet, Garissa, Mandera, Moyale, Wajir, Nyandarua, Muran'ga, Kiambu, Nairobi, Baringo, Turkana, Siaya, Narok, Isiolo, Nyeri, Nakuru, Busia,Kitui,Lamu,Samburu,Marsabit)
Conduct 2 post training workshops (This will be conducted after each ISAVET training which will be conducted twice a year)
Conduct 4 ISAVET NIPSC meetings (2 meetings will be physical in Nairobi and 2 will be virtual)
Conduct 4 ISAVET ITWG meetings (2 meetings will be physical in Nairobi and 2 will be virtual)
Conduct M&E for the 1st cohort of ISAVET trainings
Undertake M&E of ongoing ISAVET trainings (during class, field and individual field projects)
PVS, NAPHS and JEE
Build cold chain facility and support with equipment provision to the 6 regional laboratories
Rehabilitate the 6 regional laboratories
Renovation and equipping of border inspection posts
Development of disease control strategies for more PZDs not yet covered
Targeted human capacity trainings for subnational level staff in the application of strategies/control documents
Support harmonization of veterinary policies & legislation with other existing laws and regulations
Support training and capacitation of the Policy Unit/Department in the Ministry of Agric & Livestock
Support platform for biannual/annual joint consultation of national & subnational One Health team
Support joint coordination platform with National Disaster Operation Centre and Emergency Operations Centre
Explore opportunity for the veterinary authority to get emergency funding from the Ministry of Disaster Management
Support review of staffing needs at county level in accordance with functional and operational needs
Support review of ratio of managerial component of staffing relative to deployment in sub-Counties and wards in accordance with the needs at County level
Support investigation of further deployment of Community disease reporters (CDRs) in the ASAL areas to compliment the shortage of qualified veterinary paraprofessionals in these areas
Develop detailed annual investment and action plans with detailed justification for prioritised areas of investment, human resources and operational costs at each division and level within the Vet Service
Support a 5-year cycle meeting of intensive planning exercise to align operational needs with national policies for disease control and other national policies to create enabling environment for resource mobilization
Support development of a structured risk analysis process to facilitate decision-making process to prevent the introduction and spread of diseases
Establish effective risk analysis and risk management protocol at DVS and train CDVS for implementation of identified mitigation measures
Support improvement of real-time 4-way linkage and information management in veterinary and public health laboratories and epidemiology units to enhance early detection, identification, response and information flow within the system.
Support implementation the MALF Quality Policy of Kenya by appointing dedicated Quality Managers at all public veterinary laboratories giving priority for ISO 17205 accreditation at the CVL and all RVILs
Support implementation of LITS to assist in the management of the risk posed by internal animal movements
Support continuous training and retraining of county animal health and wildlife/tourism staff on KABS for improved animal disease reporting
Facilitate inclusion and training of private veterinary practitioners under CDVS supervision for implementation of standardised disease control and eradication strategies
Support linkage between VMD and the CDVSs to provide oversight on agrovets
Develop and implement comprehensive annual communication plans between DVS and County veterinary authorities to ensure effective stakeholders information dissemination on important events and programmes for stakeholders to become more involved with developing animal health, veterinary public health and programmes
Support review and revision of the VSVPA and regulations to provide for mandatory CE requirement for annual retention on the veterinary register.
Support VMD to enforce statutory limitations on the distribution, retail sale and use of prescription only medicines (POM’s) to/by livestock keepers and unsupervised veterinary paraprofessionals and Community Disease Reporters (CDR).
Support establishment of mechanism within VSVPA and regulations to define direct and indirect supervision of veterinary paraprofessionals by registered public & private veterinarians
Support VMD to develop pathways to recruit and train sufficient number of Veterinary Drug Inspectors to improve the level of enforcement of existing regulations limiting the sale and use of POMs
Conduct target training for One Stop Border Post Port Health (vet and human) workforce to improve efficient work delivery
OIE endorsement program on monitoring and support of Kenya rabies control program/strategy
Support training & collaboration with law enforcement and border control authorities to tighten up on illegal internal and cross-border movement of live animals and animal products
Strengthen CDVSs and RVILs with some training, tools, consumables & resources capabilities to perform outbreak investigations, follow-up actions and laboratory confirmation of suspected notifiable diseases events
Others (In case you identified other important priorities, list them down here)
Conduct targeted simulation exercise at county level to target high priority diseases
Develop database of trained professionals and paraprofessionals from 2016 - 2022 and career placement and advancement to evaluate contributions to the JEE scores and country capacity
Consider opening some slots in ISAVET to non-state actors like private veterinarians, NGOs, CBOs, FBOs, academic institutions with interface to the field, and partnership with organizations like ILRI and AFROHUN
Knowledge management and information sharing through peer and non-peer reviewed articles and relevant baraza (farmers' day, stakeholders' briefings etc.)
Support to targeted emergency response, outbreak management and learning opportunities for trainees through the different activities.
Support co-identification, co-planning, co-financing and co-implementation of One Health Field Experience Learning with other relevant partners (ILRI, AFROHUN, CORE Group etc)
Support quarterly assessments of implementation and enforcement successes and gaps to identify ongoing issues requiring enhanced training, stakeholder engagement, financing, workflow, or regulatory changes
Conduct specialised training on infectious substances and sample shipment to private courier companies and other private stakeholders
Support the DVS in the training of CDRS on syndromic disease search to assist in early disease reporting
Support the DVS in refresher training of the private and the county vet professionals on the use o Kabs
Support the COHUs (some counties ) in holding sensitization meetings on the roles of one health (COHU) to the county leadership and eventual launch
Support in food safety and quality assurance in the honey value chain (Baringo County): SOPs, sample collection and testing
Support counties on refresher courses to lab personnel
Support counties in the provision of IEC s for priority diseases
Support in the dissemination of updated CPs and SOps for priority PZDs to frontline workers
Explore the opportunity in the inclusion of private animal practitioners to the ISAVET training
Explore the opportunity of advancing the ISAVET training to another level i.e like FELTP
Explore the opportunity of developing strategies/guidelines/policy of inclusion of the ISAVET trainees to equal opportunities of FELTP trainees to promote the one health concept/platform
Support in holding one health platforms/forums /success stories in counties to sensitize the public on the importance of the concept
Support KALRO to establish a national OH research facility to boost capacity for early detection of zoonoses and enhance food safety
To support shipment using drones in places where it can not be reached.can save time and provide lead time for response
Support orientation county leadeship/department one one health in order for them to appreciate
Harmonization of RVILs in terms of equipmnt, services and capacity building support for greater impact in counties of jurisdiction for effctive cross border diagnosis and epidemiology
Collaboration btwn RVILs and environment on waste managment(renewable energy for sustainability eg solar powered incinerators) and capacity building on sustainable waste management
Support RVILs, CVLs to have capacity and resources for AMR residue testing
Support baseline and periodic re-evaluations of surveillance, laboratory and epidemiological capacities to adapt improvement plans and measure progress using FAO tools (SET, LMT).
Conduct tabletop simulation exercises & after action reviews to test preparedness and response capacity of the country to PZDs/EIDs and TADs
Support awareness creation on AMR and AMU in the food and agriculture sector
Support development and implementation of national OH policy Strengthen National One Health Platform and decentralization at the county level Support the establishment of community based surveillance of Zoonotic Diseases (development of guidelines, case definitions and training modules) Strengthen national AMR and AMU surveillance and monitoring systems to generate, report and share harmonized/co…
Strengthen national AMR and AMU surveillance and monitoring systems to generate, report and share harmonized/comparable AMR laboratory data, obtained using AST and AMU data, with public health and global AMR data platforms
Strengthen National One Health Platform and decentralization at the county level
Support the establishment of community based surveillance of Zoonotic Diseases (development of guidelines, case definitions and training modules)
Support collaboration of CVL with WOAH regional and international reference laboratories/ ‘’twinning’’ Support development and implementation of a Veterinary Laboratory Policy (VLP) that prioritizes public and private sector investment in national laboratory services
Support development and implementation of a Veterinary Laboratory Policy (VLP) that prioritizes public and private sector investment in national laboratory services
Support harmonization of Community Disease reporters and Community Health Volunteers for joint training and resource sharing.

## Sheet: Assessment
Criterion 1	Feasible & answerable
	1	2	3	4	5	6	7	8	9	10	11	12	13	14	15	16	17	18	19	20	21	22	23	24	25	26	27	28	29	30	31	32	33	34	35	36	37	38	39	40	41	42	43	44	45	46	47	48	49
Responders/Identifier
1
2
3
4
5
6
7
8
9
10
11
12
13
14
15
16
17
18
19
20
21
22
23
24
25
26
27
28
29
30
31
32
33
34
35
36
37
38
39
40
41
42
43
44
45
46
47
48
49
50
51
52
53
54
55
56
57
58
59
60
61
62
63
64
65
66
67
68
69
70
71
72
73
74
75
76
77
78
79
80
81
82
83
84
85
86
87
88
89
90
91
92
93
94
95
96
97
98
99
100
101
102
103
104
105
106
107
108
109
110
111
112
113
114
115
116
117
118
119
120
121
122
123
124
125
126
127
128
129
130
131
132
133
134
135
136
137
138
139
140
141
142
143
144
145
146
147
148
149
150
151
152
153
154
155
156
157
158
159
160
161
162
163
164
165
166
167
168
169
170
171
172
173
174
175
176
177
178
179
180
181
182
183
184
185
186
187
188
189
190
191
192
193
Criterion 2	Potential to reduce burden
	1	2	3	4	5	6	7	8	9	10	11	12	13	14	15	16	17	18	19	20	21	22	23	24	25	26	27	28	29	30	31	32	33	34	35	36	37	38	39	40	41	42	43	44	45	46	47	48	49
Responders/Identifier	FOF	SG	GNM	RSW	RO	MN	LW	AN	TN	SN	VCM	SM	DM	MMS	CM	FK	JO	BR	EGMM	AT	PB	CPL	EW	RR	JK	FK	IR	MC	JM	ET	LK	OE	WM	BO	EK	VKK	GN	MM	PM	40	VC	WK	NC	AY	DE	EN	MM	DI	MK
1
2
3
4
5
6
7
8
9
10
11
12
13
14
15
16
17
18
19
20
21
22
23
24
25
26
27
28
29
30
31
32
33
34
35
36
37
38
39
40
41
42
43
44
45
46
47
48
49
50
51
52
53
54
55
56
57
58
59
60
61
62
63
64
65
66
67
68
69
70
71
72
73
74
75
76
77
78
79
80
81
82
83
84
85
86
87
88
89
90
91
92
93
94
95
96
97
98
99
100
101
102
103
104
105
106
107
108
109
110
111
112
113
114
115
116
117
118
119
120
121
122
123
124
125
126
127
128
129
130
131
132
133
134
135
136
137
138
139
140
141
142
143
144
145
146
147
148
149
150
151
152
153
154
155
156
157
158
159
160
161
162
163
164
165
166
167
168
169
170
171
172
173
174
175
176
177
178
179
180
181
182
183
184
185
186
187
188
189
190
191
192
193
Criterion 3	Potential for paradigm shift
	1	2	3	4	5	6	7	8	9	10	11	12	13	14	15	16	17	18	19	20	21	22	23	24	25	26	27	28	29	30	31	32	33	34	35	36	37	38	39	40	41	42	43	44	45	46	47	48	49
Responders/Identifier	FOF	SG	GNM	RSW	RO	MN	LW	AN	TN	SN	VCM	SM	DM	MMS	CM	FK	JO	BR	EGMM	AT	PB	CPL	EW	RR	JK	FK	IR	MC	JM	ET	LK	OE	WM	BO	EK	VKK	GN	MM	PM	OK	VC	WK	NC	AY	DE	EN	MM	DI	MK
1
2
3
4
5
6
7
8
9
10
11
12
13
14
15
16
17
18
19
20
21
22
23
24
25
26
27
28
29
30
31
32
33
34
35
36
37
38
39
40
41
42
43
44
45
46
47
48
49
50
51
52
53
54
55
56
57
58
59
60
61
62
63
64
65
66
67
68
69
70
71
72
73
74
75
76
77
78
79
80
81
82
83
84
85
86
87
88
89
90
91
92
93
94
95
96
97
98
99
100
101
102
103
104
105
106
107
108
109
110
111
112
113
114
115
116
117
118
119
120
121
122
123
124
125
126
127
128
129
130
131
132
133
134
135
136
137
138
139
140
141
142
143
144
145
146
147
148
149
150
151
152
153
154
155
156
157
158
159
160
161
162
163
164
165
166
167
168
169
170
171
172
173
174
175
176
177
178
179
180
181
182
183
184
185
186
187
188
189
190
191
192
193
Criterion 4	Potential for sustainability, translation & implementation
	1	2	3	4	5	6	7	8	9	10	11	12	13	14	15	16	17	18	19	20	21	22	23	24	25	26	27	28	29	30	31	32	33	34	35	36	37	38	39	40	41	42	43	44	45	46	47	48	49
Responders/Identifier	FOF	SG	GNM	RSW	RO	MN	LW	AN	TN	SN	VCM	SM	DM	MMS	CM	FK	JO	BR	EGMM	AT	PB	CPL	EW	RR	JK	FK	IR	MC	JM	ET	LK	OE	WM	BO	EK	VKK	GN	MM	PM	OK	VC	WK	NC	AY	DE	EN	MM	DI	MK
1
2
3
4
5
6
7
8
9
10
11
12
13
14
15
16
17
18
19
20
21
22
23
24
25
26
27
28
29
30
31
32
33
34
35
36
37
38
39
40
41
42
43
44
45
46
47
48
49
50
51
52
53
54
55
56
57
58
59
60
61
62
63
64
65
66
67
68
69
70
71
72
73
74
75
76
77
78
79
80
81
82
83
84
85
86
87
88
89
90
91
92
93
94
95
96
97
98
99
100
101
102
103
104
105
106
107
108
109
110
111
112
113
114
115
116
117
118
119
120
121
122
123
124
125
126
127
128
129
130
131
132
133
134
135
136
137
138
139
140
141
142
143
144
145
146
147
148
149
150
151
152
153
154
155
156
157
158
159
160
161
162
163
164
165
166
167
168
169
170
171
172
173
174
175
176
177
178
179
180
181
182
183
184
185
186
187
188
189
190
191
192
193
Criterion 5	Impact on equity
	1	2	3	4	5	6	7	8	9	10	11	12	13	14	15	16	17	18	19	20	21	22	23	24	25	26	27	28	29	30	31	32	33	34	35	36	37	38	39	40	41	42	43	44	45	46	47	48	49
Responders/Identifier	FOF	SG	GNM	RSW	RO	MN	LW	AN	TN	SN	VCM	SM	DM	MMS	CM	FK	JO	BR	EGMM	AT	PB	CPL	EW	RR	JK	FK	IR	MC	JM	ET	LK	OE	WM	BO	EK	VKK	GN	MM	PM	OK	VC	WK	NC	AY	DE	EN	MM	DI	MK
1
2
3
4
5
6
7
8
9
10
11
12
13
14
15
16
17
18
19
20
21
22
23
24
25
26
27
28
29
30
31
32
33
34
35
36
37
38
39
40
41
42
43
44
45
46
47
48
49
50
51
52
53
54
55
56
57
58
59
60
61
62
63
64
65
66
67
68
69
70
71
72
73
74
75
76
77
78
79
80
81
82
83
84
85
86
87
88
89
90
91
92
93
94
95
96
97
98
99
100
101
102
103
104
105
106
107
108
109
110
111
112
113
114
115
116
117
118
119
120
121
122
123
124
125
126
127
128
129
130
131
132
133
134
135
136
137
138
139
140
141
142
143
144
145
146
147
148
149
150
151
152
153
154
155
156
157
158
159
160
161
162
163
164
165
166
167
168
169
170
171
172
173
174
175
176
177
178
179
180
181
182
183
184
185
186
187
188
189
190
191
192
193
[truncated: 85 more columns]
